# Supplementary material for: Genetic Diversity of Sitobion avenae (Homoptera: Aphididae) Populations from Different Geographic Regions in China
Source: PLoS One. 2014 Oct 30;9(10):e109349. doi: 10.1371/journal.pone.0109349 (PMC4214629; doi:10.1371/journal.pone.0109349)
Supplement: File S1 — Microsatellite genotypes of the seven Sitobion avenae populations in China. “individual ID”, the tag of each tested aphid individual. “sampling location”, the corresponding location where each aphid individual was collected. The other ten columns were the corresponding allele sizes of each aphid individual at each microsatellite loci. (XLSX) [file pone.0109349.s001.xlsx]

## Sheet: Sheet1
individual ID	sampling location	Sm10	Sm10	Sm11	Sm11	Sm12	Sm12	Sm17	Sm17	Sa∑4	Sa∑4
BJ-1	Beijing (Shangzhuang)	145	167	141	165	128	137	0	0	162	162
BJ-2	Beijing (Shangzhuang)	156	170	165	165	129	136	159	159	162	162
BJ-3	Beijing (Shangzhuang)	145	167	165	165	130	151	0	0	162	162
BJ-4	Beijing (Shangzhuang)	156	190	165	165	124	130	0	0	162	162
BJ-5	Beijing (Shangzhuang)	145	156	165	165	122	124	159	159	162	162
BJ-6	Beijing (Shangzhuang)	156	190	165	165	122	129	159	159	162	162
BJ-7	Beijing (Shangzhuang)	145	167	165	165	124	130	159	159	162	162
BJ-8	Beijing (Shangzhuang)	170	190	0	0	122	143	159	200	162	162
BJ-9	Beijing (Shangzhuang)	0	0	0	0	123	124	159	159	162	162
BJ-10	Beijing (Shangzhuang)	156	164	165	165	122	130	159	159	162	162
BJ-11	Beijing (Shangzhuang)	156	190	0	0	122	130	0	0	162	162
BJ-12	Beijing (Shangzhuang)	156	190	165	165	122	124	159	159	162	162
BJ-13	Beijing (Shangzhuang)	145	167	165	165	123	153	0	0	162	162
BJ-14	Beijing (Shangzhuang)	167	170	165	165	122	124	0	0	162	162
BJ-15	Beijing (Shangzhuang)	145	167	165	165	130	136	0	0	162	162
BJ-16	Beijing (Shangzhuang)	156	156	165	165	122	127	0	0	162	162
BJ-17	Beijing (Shangzhuang)	145	167	144	165	128	137	0	0	162	162
BJ-18	Beijing (Shangzhuang)	145	167	165	165	130	136	0	0	162	162
BJ-19	Beijing (Shangzhuang)	145	167	165	165	128	137	0	0	162	162
BJ-20	Beijing (Shangzhuang)	145	167	165	165	128	130	0	0	162	162
BJ-21	Beijing (Shangzhuang)	156	190	0	0	122	124	159	159	162	162
BJ-22	Beijing (Shangzhuang)	156	190	165	165	122	130	159	159	162	162
BJ-23	Beijing (Shangzhuang)	145	167	165	165	130	143	0	0	162	162
BJ-24	Beijing (Shangzhuang)	145	167	165	165	122	124	159	159	162	162
BJ-25	Beijing (Shangzhuang)	145	167	165	165	128	137	0	0	162	162
BJ-26	Beijing (Shangzhuang)	145	167	165	165	122	130	159	159	162	162
BJ-27	Beijing (Shangzhuang)	145	167	0	0	151	171	159	159	162	162
BJ-28	Beijing (Shangzhuang)	145	167	0	0	128	137	159	159	162	162
BJ-29	Beijing (Shangzhuang)	162	162	165	165	128	137	159	159	162	162
BJ-30	Beijing (Shangzhuang)	162	162	165	165	128	130	0	0	161	162
BJ-31	Beijing (Shangzhuang)	156	190	165	165	122	130	159	159	162	162
BJ-32	Beijing (Shangzhuang)	145	167	165	165	122	124	0	0	162	162
BJ-33	Beijing (Shangzhuang)	156	190	165	165	122	136	0	0	162	162
BJ-34	Beijing (Shangzhuang)	156	190	165	165	136	173	0	0	0	0
BJ-35	Beijing (Shangzhuang)	156	190	0	0	122	124	159	159	0	0
BJ-36	Beijing (Shangzhuang)	156	190	0	0	124	130	159	159	0	0
BJ-37	Beijing (Shangzhuang)	0	0	165	165	122	143	0	0	0	0
BJ-38	Beijing (Shangzhuang)	145	167	165	165	128	137	178	178	0	0
BJ-39	Beijing (Shangzhuang)	145	170	133	165	122	130	0	0	0	0
BJ-40	Beijing (Shangzhuang)	145	167	165	165	130	151	0	0	0	0
HB-1	Hubei(Zaoyang)	174	242	0	0	0	0	0	0	162	162
HB-2	Hubei(Zaoyang)	146	154	164	164	149	164	148	169	162	162
HB-3	Hubei(Zaoyang)	146	153	164	164	149	164	148	169	162	162
HB-4	Hubei(Zaoyang)	153	164	164	164	149	164	153	169	162	162
HB-5	Hubei(Zaoyang)	153	164	164	164	149	149	153	153	160	162
HB-6	Hubei(Zaoyang)	146	153	164	164	149	149	169	170	157	162
HB-7	Hubei(Zaoyang)	174	174	0	0	145	164	0	0	162	162
HB-8	Hubei(Zaoyang)	174	242	0	0	145	164	116	134	162	162
HB-9	Hubei(Zaoyang)	154	168	164	164	149	164	169	170	162	162
HB-10	Hubei(Zaoyang)	153	167	164	164	149	164	169	170	162	162
HB-11	Hubei(Zaoyang)	153	167	164	164	149	164	148	169	162	162
HB-12	Hubei(Zaoyang)	146	153	164	164	149	164	169	170	162	162
HB-13	Hubei(Zaoyang)	146	153	164	164	149	149	169	170	162	162
HB-14	Hubei(Zaoyang)	146	153	164	164	149	164	152	169	162	162
HB-15	Hubei(Zaoyang)	174	242	0	0	145	164	0	0	162	162
HB-16	Hubei(Zaoyang)	153	153	164	164	145	164	169	170	162	162
HB-17	Hubei(Zaoyang)	153	153	164	164	145	164	169	170	162	162
HB-18	Hubei(Zaoyang)	153	153	164	164	145	164	164	164	162	162
HB-19	Hubei(Zaoyang)	153	164	164	164	148	164	148	148	162	162
HB-20	Hubei(Zaoyang)	163	163	157	164	143	152	131	134	162	162
HB-21	Hubei(Zaoyang)	146	153	164	164	145	164	169	170	162	162
HB-22	Hubei(Zaoyang)	153	167	164	164	149	149	169	170	161	162
HB-23	Hubei(Zaoyang)	153	164	164	164	149	149	148	148	162	162
HB-24	Hubei(Zaoyang)	146	146	164	164	149	149	153	169	162	162
HB-25	Hubei(Zaoyang)	153	164	164	164	145	164	148	157	162	162
HB-26	Hubei(Zaoyang)	146	153	164	164	145	164	169	170	162	162
HB-27	Hubei(Zaoyang)	153	164	164	164	144	164	148	170	162	162
HB-28	Hubei(Zaoyang)	146	152	164	164	149	164	148	170	162	162
HB-29	Hubei(Zaoyang)	146	153	164	164	149	164	148	148	162	162
HB-30	Hubei(Zaoyang)	146	153	164	164	149	164	148	155	162	162
HB-31	Hubei(Zaoyang)	152	163	157	157	145	145	159	159	161	162
HB-32	Hubei(Zaoyang)	159	174	0	0	0	0	163	163	162	162
HB-33	Hubei(Zaoyang)	153	164	164	164	149	164	153	169	162	162
HB-34	Hubei(Zaoyang)	146	153	164	164	149	164	169	170	162	162
HB-35	Hubei(Zaoyang)	152	163	157	164	143	152	131	134	162	162
HeB-1	Hebei (Cangxian)	156	190	0	0	143	151	159	159	162	162
HeB-2	Hebei (Cangxian)	156	190	0	0	143	151	159	159	162	162
HeB-3	Hebei (Cangxian)	156	190	0	0	143	151	159	159	162	162
HeB-4	Hebei (Cangxian)	167	167	141	165	135	137	0	0	162	162
HeB-5	Hebei (Cangxian)	164	164	141	144	135	137	0	0	162	162
HeB-6	Hebei (Cangxian)	156	190	165	165	151	171	159	159	162	162
HeB-7	Hebei (Cangxian)	145	167	0	0	137	151	159	159	162	162
HeB-8	Hebei (Cangxian)	156	190	165	165	143	151	159	159	162	162
HeB-9	Hebei (Cangxian)	156	190	0	0	143	151	159	159	162	162
HeB-10	Hebei (Cangxian)	156	190	0	0	143	151	159	159	162	162
HeB-11	Hebei (Cangxian)	162	164	165	165	137	151	159	159	162	162
HeB-12	Hebei (Cangxian)	156	190	0	0	143	151	159	159	162	162
HeB-13	Hebei (Cangxian)	145	167	0	0	137	137	159	159	162	162
HeB-14	Hebei (Cangxian)	156	190	165	165	151	171	159	159	162	162
HeB-15	Hebei (Cangxian)	145	164	165	165	134	137	0	0	162	162
HeB-16	Hebei (Cangxian)	145	164	133	165	135	137	0	0	162	162
HeB-17	Hebei (Cangxian)	156	190	141	144	137	143	159	159	162	162
HeB-18	Hebei (Cangxian)	156	190	165	165	143	145	159	159	162	162
HeB-19	Hebei (Cangxian)	145	167	144	165	137	151	0	0	162	162
HeB-20	Hebei (Cangxian)	156	190	165	165	151	171	159	159	162	162
HeB-21	Hebei (Cangxian)	0	0	165	165	137	151	0	0	162	162
HeB-22	Hebei (Cangxian)	156	190	0	0	143	151	159	159	162	162
HeB-23	Hebei (Cangxian)	190	190	0	0	151	164	159	159	162	162
HeB-24	Hebei (Cangxian)	145	164	141	144	135	137	0	0	162	162
HeB-25	Hebei (Cangxian)	145	167	141	144	0	0	159	159	162	162
HeB-26	Hebei (Cangxian)	206	240	133	133	132	132	0	0	162	162
HeB-27	Hebei (Cangxian)	156	190	0	0	143	151	159	159	162	162
HeB-28	Hebei (Cangxian)	143	181	133	139	130	142	192	196	162	162
HeB-29	Hebei (Cangxian)	156	190	0	0	143	145	159	159	162	162
HeB-30	Hebei (Cangxian)	167	167	141	144	135	137	0	0	162	162
HeB-31	Hebei (Cangxian)	156	190	165	165	143	151	159	159	162	162
HeB-32	Hebei (Cangxian)	145	164	141	144	135	137	0	0	162	162
HeB-33	Hebei (Cangxian)	161	161	0	0	143	163	159	159	162	162
HeB-34	Hebei (Cangxian)	167	167	0	0	137	151	159	159	162	162
HeB-35	Hebei (Cangxian)	0	0	133	165	143	151	159	159	162	162
HeB-36	Hebei (Cangxian)	0	0	133	157	143	164	159	159	162	162
HeN-1	Henan (Xihua)	145	167	124	124	0	0	124	124	162	162
HeN-2	Henan (Xihua)	156	190	104	132	107	122	104	110	162	162
HeN-3	Henan (Xihua)	145	167	103	131	0	0	103	120	162	162
HeN-4	Henan (Xihua)	145	146	102	130	0	0	102	130	162	162
HeN-5	Henan (Xihua)	166	170	101	128	102	122	101	128	162	162
HeN-6	Henan (Xihua)	163	167	0	0	0	0	104	114	162	162
HeN-7	Henan (Xihua)	181	190	107	136	0	0	107	113	162	162
HeN-8	Henan (Xihua)	145	164	108	136	0	0	103	114	162	162
HeN-9	Henan (Xihua)	156	190	105	133	0	0	104	114	162	162
HeN-10	Henan (Xihua)	163	167	0	0	0	0	104	114	162	162
HeN-11	Henan (Xihua)	149	164	107	136	107	111	106	136	162	162
HeN-12	Henan (Xihua)	170	190	107	135	102	111	113	124	162	162
HeN-13	Henan (Xihua)	166	166	103	131	106	116	103	109	162	162
HeN-14	Henan (Xihua)	164	164	129	165	0	0	102	104	162	162
HeN-15	Henan (Xihua)	145	164	121	121	0	0	101	103	162	162
HeN-16	Henan (Xihua)	156	190	108	137	143	173	137	137	162	162
HeN-17	Henan (Xihua)	167	190	107	136	102	131	124	136	162	162
HeN-18	Henan (Xihua)	0	0	108	137	111	122	137	137	162	162
HeN-19	Henan (Xihua)	145	164	107	136	102	111	106	127	162	162
HeN-20	Henan (Xihua)	0	0	108	137	111	122	137	137	162	162
HeN-21	Henan (Xihua)	164	164	107	136	0	0	107	136	162	162
HeN-22	Henan (Xihua)	156	190	106	134	131	173	104	104	162	162
HeN-23	Henan (Xihua)	149	164	104	132	0	0	103	110	162	162
HeN-24	Henan (Xihua)	156	199	0	0	107	139	0	0	162	162
HeN-25	Henan (Xihua)	145	167	0	0	0	0	103	124	162	162
HeN-26	Henan (Xihua)	0	0	102	130	0	0	102	130	162	162
HeN-27	Henan (Xihua)	164	190	100	129	0	0	129	129	162	162
HeN-28	Henan (Xihua)	145	164	116	146	0	0	107	116	162	162
HeN-29	Henan (Xihua)	145	164	127	127	0	0	103	127	162	162
HeN-30	Henan (Xihua)	164	164	126	126	0	0	120	176	162	162
HeN-31	Henan (Xihua)	167	190	122	122	121	121	104	122	162	162
HeN-32	Henan (Xihua)	149	164	104	132	0	0	103	110	162	162
JS-1	Jiangsu (Dongtai)	156	190	81	81	0	0	81	103	159	161
JS-2	Jiangsu (Dongtai)	156	190	81	81	154	154	82	132	158	161
JS-3	Jiangsu (Dongtai)	156	190	0	0	143	152	0	0	162	162
JS-4	Jiangsu (Dongtai)	156	190	81	81	143	153	0	0	160	162
JS-5	Jiangsu (Dongtai)	156	190	81	81	139	142	106	134	162	162
JS-6	Jiangsu (Dongtai)	156	190	81	81	0	0	130	130	162	162
JS-7	Jiangsu (Dongtai)	151	156	81	81	139	142	102	102	162	179
JS-8	Jiangsu (Dongtai)	156	190	0	0	0	0	98	125	162	162
JS-9	Jiangsu (Dongtai)	156	167	0	0	142	173	100	127	162	162
JS-10	Jiangsu (Dongtai)	156	190	81	81	0	0	101	128	158	162
JS-11	Jiangsu (Dongtai)	156	190	0	0	0	0	133	133	162	162
JS-12	Jiangsu (Dongtai)	156	190	0	0	142	164	102	102	160	162
JS-13	Jiangsu (Dongtai)	156	190	81	81	143	153	102	130	160	162
JS-14	Jiangsu (Dongtai)	156	190	0	0	0	0	103	131	162	162
JS-15	Jiangsu (Dongtai)	156	190	81	81	0	0	100	127	156	162
JS-16	Jiangsu (Dongtai)	156	190	81	81	0	0	93	120	162	162
JS-17	Jiangsu (Dongtai)	167	167	0	0	0	0	97	124	162	162
JS-18	Jiangsu (Dongtai)	156	190	0	0	153	173	99	126	162	162
JS-19	Jiangsu (Dongtai)	156	190	0	0	0	0	100	127	162	165
JS-20	Jiangsu (Dongtai)	156	190	81	81	153	173	99	126	162	162
JS-21	Jiangsu (Dongtai)	156	190	0	0	0	0	83	83	162	162
JS-22	Jiangsu (Dongtai)	156	190	81	81	143	163	96	123	162	184
JS-23	Jiangsu (Dongtai)	156	190	81	81	0	0	101	128	162	162
JS-24	Jiangsu (Dongtai)	156	190	81	81	0	0	98	125	155	162
JS-25	Jiangsu (Dongtai)	156	190	81	81	0	0	92	159	162	166
JS-26	Jiangsu (Dongtai)	167	170	81	81	0	0	92	159	162	162
JS-27	Jiangsu (Dongtai)	156	190	79	81	0	0	92	159	162	162
JS-28	Jiangsu (Dongtai)	156	190	81	81	0	0	92	159	162	162
JS-29	Jiangsu (Dongtai)	163	190	0	0	0	0	94	100	159	159
JS-30	Jiangsu (Dongtai)	163	167	0	0	143	164	96	103	160	162
JS-31	Jiangsu (Dongtai)	149	164	0	0	153	173	108	108	162	162
JS-32	Jiangsu (Dongtai)	156	167	81	81	143	173	96	102	162	162
JS-33	Jiangsu (Dongtai)	145	164	81	93	0	0	81	87	162	162
JS-34	Jiangsu (Dongtai)	156	190	81	81	163	163	103	131	157	162
JS-35	Jiangsu (Dongtai)	156	190	0	0	0	0	133	133	160	162
JS-36	Jiangsu (Dongtai)	156	190	81	81	153	164	101	129	160	162
SD-1	Shandong (Liaocheng)	156	190	104	132	0	0	105	132	162	162
SD-2	Shandong (Liaocheng)	156	190	106	135	153	173	106	110	162	162
SD-3	Shandong (Liaocheng)	156	193	108	136	0	0	106	136	162	162
SD-4	Shandong (Liaocheng)	156	156	109	137	0	0	104	137	162	162
SD-5	Shandong (Liaocheng)	156	190	108	136	0	0	103	108	162	162
SD-6	Shandong (Liaocheng)	145	167	81	107	0	0	107	135	162	173
SD-7	Shandong (Liaocheng)	156	190	105	133	0	0	111	133	162	162
SD-8	Shandong (Liaocheng)	156	190	0	0	154	164	100	127	162	162
SD-9	Shandong (Liaocheng)	156	190	107	135	0	0	135	135	162	162
SD-10	Shandong (Liaocheng)	170	170	135	135	136	136	107	124	162	162
SD-11	Shandong (Liaocheng)	167	170	133	133	0	0	100	111	162	162
SD-12	Shandong (Liaocheng)	145	167	106	134	0	0	81	106	162	162
SD-13	Shandong (Liaocheng)	145	167	103	131	143	153	103	131	162	162
SD-14	Shandong (Liaocheng)	156	190	81	103	0	0	103	120	162	162
SD-15	Shandong (Liaocheng)	156	190	81	134	154	173	106	134	162	162
SD-16	Shandong (Liaocheng)	166	170	81	137	0	0	109	137	162	162
SD-17	Shandong (Liaocheng)	164	167	136	136	0	0	81	87	162	162
SD-18	Shandong (Liaocheng)	156	190	106	135	0	0	106	112	162	162
SD-19	Shandong (Liaocheng)	167	170	108	136	0	0	108	114	162	162
SD-20	Shandong (Liaocheng)	156	190	105	133	0	0	100	133	162	162
SD-21	Shandong (Liaocheng)	164	164	132	132	0	0	81	124	162	162
SD-22	Shandong (Liaocheng)	156	190	81	81	0	0	92	159	162	162
SD-23	Shandong (Liaocheng)	167	170	79	81	137	137	92	159	162	162
SD-24	Shandong (Liaocheng)	156	170	81	81	0	0	92	159	162	162
SD-25	Shandong (Liaocheng)	156	161	81	81	153	173	96	102	162	162
SD-26	Shandong (Liaocheng)	156	190	106	134	173	173	106	134	162	162
SD-27	Shandong (Liaocheng)	145	148	108	136	0	0	136	136	162	162
SD-28	Shandong (Liaocheng)	145	167	106	135	0	0	106	135	162	162
SD-29	Shandong (Liaocheng)	156	170	107	136	0	0	85	107	162	162
SD-30	Shandong (Liaocheng)	145	167	106	134	0	0	106	134	162	162
SD-31	Shandong (Liaocheng)	167	170	106	134	0	0	106	134	162	162
SX-1	Shanxi (Yuncheng)	167	170	141	144	143	151	97	103	162	162
SX-2	Shanxi (Yuncheng)	190	190	157	181	143	151	97	103	162	162
SX-3	Shanxi (Yuncheng)	145	167	141	144	143	151	97	103	162	162
SX-4	Shanxi (Yuncheng)	164	164	141	144	143	151	97	103	162	162
SX-5	Shanxi (Yuncheng)	170	190	141	144	143	151	97	102	162	162
SX-6	Shanxi (Yuncheng)	153	169	141	144	143	151	97	103	162	162
SX-7	Shanxi (Yuncheng)	156	167	0	0	143	151	102	120	162	162
SX-8	Shanxi (Yuncheng)	145	167	141	144	143	151	97	103	162	162
SX-9	Shanxi (Yuncheng)	167	170	141	170	143	151	97	103	162	162
SX-10	Shanxi (Yuncheng)	145	164	141	144	143	151	97	103	162	162
SX-11	Shanxi (Yuncheng)	145	170	141	144	143	151	97	103	162	162
SX-12	Shanxi (Yuncheng)	156	190	0	0	143	151	87	106	160	162
SX-13	Shanxi (Yuncheng)	163	170	141	144	143	151	97	103	162	162
SX-14	Shanxi (Yuncheng)	145	167	141	144	143	151	97	103	162	162
SX-15	Shanxi (Yuncheng)	145	167	141	144	143	151	97	103	162	162
SX-16	Shanxi (Yuncheng)	159	167	141	144	143	151	97	103	162	162
SX-17	Shanxi (Yuncheng)	167	167	141	144	143	146	97	103	162	162
SX-18	Shanxi (Yuncheng)	170	170	141	144	143	164	97	103	162	162
SX-19	Shanxi (Yuncheng)	145	164	141	144	143	151	97	103	162	162
SX-20	Shanxi (Yuncheng)	189	225	141	144	143	151	97	103	162	162
SX-21	Shanxi (Yuncheng)	164	164	141	144	142	143	97	103	162	162
SX-22	Shanxi (Yuncheng)	156	190	157	157	143	151	97	103	162	162
SX-23	Shanxi (Yuncheng)	145	167	141	144	143	152	97	103	162	162
SX-24	Shanxi (Yuncheng)	156	164	141	144	143	151	97	103	162	162
SX-25	Shanxi (Yuncheng)	190	190	157	181	143	151	97	103	162	162
SX-26	Shanxi (Yuncheng)	167	170	141	144	143	151	97	103	162	162
SX-27	Shanxi (Yuncheng)	164	167	141	144	143	151	97	103	162	162
SX-28	Shanxi (Yuncheng)	145	164	141	144	143	151	97	103	162	162
SX-29	Shanxi (Yuncheng)	162	190	0	0	143	152	103	113	162	162
SX-30	Shanxi (Yuncheng)	165	167	141	144	143	151	97	103	162	162
SX-31	Shanxi (Yuncheng)	145	167	141	144	143	151	97	103	160	162
SX-32	Shanxi (Yuncheng)	145	164	141	144	143	151	97	103	162	162
SX-33	Shanxi (Yuncheng)	156	190	0	0	143	151	102	120	162	162
SX-34	Shanxi (Yuncheng)	164	167	141	144	137	143	97	103	162	162
SX-35	Shanxi (Yuncheng)	156	164	141	144	143	151	97	103	162	162
SX-36	Shanxi (Yuncheng)	165	167	141	144	143	151	97	103	162	162
